# Supplementary material for: Setting research priorities across science, technology, and health sectors: the Tanzania experience
Source: Health Res Policy Syst. 2015 Mar 12;13:14. doi: 10.1186/s12961-015-0002-2 (PMC4359761; doi:10.1186/s12961-015-0002-2)
Supplement: Additional file 1: — Ranked priorities defined through the sectoral workshops. [file 12961_2015_2_MOESM1_ESM.xls]

## Sheet: Agriculture
AGRICULTURE Research Priority Rankings
Group Total*	Average Score**		Rank	Research Areas
142	23.6667		1	Processing and value addition
141	23.5		2	Markets, marketing systems and entrepreneurship development
141	23.5		2	Post harvest technology
139	23.1667		4	Technology transfer, adoption and impact assessment
138	23		5	Food security and nutrition
135	22.5		6	Knowledge management and information systems
134	22.3333		7	Clientele participatory inclusiveness in research development
133	22.1667		8	Crop insurance and access to finances
128	21.3333		9	Conservation farming, agro-forestry and biodiversity
126	21		10	Seed and seed systems
125	20.8333		11	Breeding for improved crop varieties including biotechnology
125	20.8333		11	Crop protection including phyto-sanitary measures
124	20.6667		13	Agricultural policies including institutional setups
119	19.8333		14	Crop, soil and water management
116	19.3333		15	Development and testing of farm implements
115	19.1667		16	Agricultural land use and planning
114	19		17	Indigenous knowledge
113	18.8333		18	Climate change, mitigation and adaptation
110	18.3333		19	Classification and analysis of farming systems
109	18.1667		20	Poverty assessment
*N=6; **Max=25 - Min=5; Research Areas=20

## Sheet: Antiquities
ANTIQUITIES Research Priority Rankings
Group Total*	Average Score**		Rank	Research Areas
116	23.2		1	Heritage resources and tourism
104	20.8		2	Resource potentiality and utilisation
101	20.2		3	Heritage potential of relatively unknown areas
99	19.8		4	Cultural heritage conservation and management
97	19.4		5	Heritage and development (strategies)
96	19.2		6	Cultural heritage contribution in the GDP
95	19		7	Heritage promotion and marketing
93	18.6		8	Information and entertainment
91	18.2		9	Development of Regional Cultural Centers
88	17.6		10	Cultural heritage impact assessment on human development
87	17.4		11	Museological development
87	17.4		11	Past technological development
85	17		13	Rampart vandalism of cultural heritage
76	15.2		14	Modernizing past technology
75	15		15	International convention and cooperation
74	14.8		16	Maritime and underwater heritage
72	14.4		17	Folkloric investigations
66	13.2		18	Geo-cultural development
61	12.2		19	Traditional medicine
52	10.4		20	Heritage and gender
*N=5; **Max=25 - Min=5; Research Areas=20

## Sheet: Beekeeping
BEEKEEPING Research Priority Rankings
Group Total*	Average Score**		Rank	Research Areas
46	23		1	Bee pest management and disease
40	20		2	Land-use and land suitability options for beekeeping
39	19.5		3	Market and marketing of bee products
37	18.5		4	Bee species diversity and population dynamics of bees
33	16.5		5	Climate change and carbon trade
27	13.5		6	Economic importance of beekeeping in Tanzania
*N=2; **Max=25 - Min=5; Research Areas=6

## Sheet: Child Development
CHILD DEVELOPMENT
Research Priority Rankings
Group Total*	Average Score**		Rank	Research Areas
93	23.25		1	Violence against children
90	22.5		2	Children’s rights and welfare
90	22.5		2	Early Childhood Development (ECD)
81	20.25		4	Mainstreaming of childrens' issues in planning at all levels
79	19.75		5	Vulnerable Children (VC)
75	18.75		6	Traditional, cultural practices and child rearing
71	17.75		7	Family relations and child care
69	17.25		8	Teenage pregnancy and marriages
68	17		9	Children institutional care and support
65	16.25		10	Children with disabilities
*N=4; **Max=25 - Min=5; Research Areas=10

## Sheet: Community
COMMUNITY DEVELOPMENT
Research Priority Rankings
Group Total*	Average Score**		Rank	Research Areas
86	21.5		1	Communities’ participation in development programmes
85	21.25		2	Community development sector policies
84	21		3	Folk Development Colleges (FDCs)
83	20.75		4	Community development participatory approaches
77	19.25		5	Innovations in community development
72	18		6	Self help initiatives
67	16.75		7	CSOs in community development
67	16.75		7	Community and environmental conservation
67	16.75		7	Family planning practices
66	16.5		10	Employment skills and income generation in communities
64	16		11	Community based institutions
62	15.5		12	Community development programmes and politics
60	15		13	Community conflicts
*N=4; **Max=25 - Min=5; Research Areas=13

## Sheet: Construction
CONSTRUCTION/WORKS
Research Priority Rankings
Group Total*	Average Score**		Rank	Research Areas
88	22		1	Construction materials
87	21.75		2	Training programmes and accreditation schemes for institutions training construction industry personnel
87	21.75		2	Rural & urban road infrastructure development
86	21.5		4	Quality and productivity in the construction industry
85	21.25		5	Construction costs trends
85	21.25		5	Construction industry training fund
83	20.75		7	Performance of local contractors and consultants
83	20.75		7	Equipment hire facilities and other forms of credit arrangements
83	20.75		7	Construction Industry Data Bank
80	20		10	Corruption in the construction industry
79	19.75		11	Shortfalls in the construction industry
78	19.5		12	Conditions of contracts for civil engineering works
78	19.5		12	Price fluctuation indices and their effectiveness in cost reimbursement for civil and building contracts
76	19		14	Design and Build Contracts
75	18.75		15	Claims and disputes in the construction industry
73	18.25		16	Performance based contracting in the construction industry
70	17.5		17	Design models for prolonged life span of infrastructure facilities
70	17.5		17	Informal construction sector
*N=4; **Max=25 - Min=5; Research Areas=18

## Sheet: Defence
DEFENCE Research Priority Rankings
Group Total*	Average Score**		Rank	Research Areas
212	23.5556		1	Miltary capability
204	22.6667		2	Naval dockyard and workshop
200	22.2222		3	Ammunition and weapons systems
195	21.6667		4	HIV/AIDS management
195	21.6667		4	Reinstatement of National Service
194	21.5556		6	Industrial and automotive technologies
194	21.5556		6	Piracy control and management
193	21.4444		8	Plant, equipment and vehicles
191	21.2222		9	Construction and housing technology
190	21.1111		10	Disaster management
189	21		11	Technology transfer
186	20.6667		12	Peace and security cooperation
185	20.5556		13	Agricultural production and value addition
185	20.5556		13	Resources capacity building
185	20.5556		13	Risk management
181	20.1111		16	R&D functions in Ministerial institutions
179	19.8889		17	Physical infrastructure
167	18.5556		18	Renewable energy
167	18.5556		18	Public and private sector awareness on defence and security
*N=9; **Max=25 - Min=5; Research Areas=19

## Sheet: Education
EDUCATION Research Priority Rankings
Group Total*	Average Score**		Rank	Research Areas
209	23.2222		1	Quality assurance and control in education
203	22.5556		2	Provision and relevance of higher education
202	22.4444		3	Curriculum development, implementation and relevance
199	22.1111		4	Quality and relevance of technical and vocational education
192	21.3333		5	Teaching and learning resources
189	21		6	Teaching and learning environment
189	21		6	Financing of education
182	20.2222		8	Teachers' supply, effectiveness, welfare and motivation
181	20.1111		9	Education leadership and management
174	19.3333		10	ICT and ODEL (Open and distance learning) in education
173	19.2222		11	Utilization and sharing of educational resources
172	19.1111		12	Early childhood development and education
167	18.5556		13	Inclusive education
165	18.3333		14	Teachers' professional development and quality improvement
163	18.1111		15	Cross Cutting Issues in Education
157	17.4444		16	Quality and relevance of adult and non-formal education
156	17.3333		17	Public-Private Partnership in Education
154	17.1111		18	Politics and education
152	16.8889		19	Education governance
140	15.5556		20	Equity and equality in education
*N=9; **Max=25 - Min=5; Research Areas=20

## Sheet: Energy
ENERGY Research Priority Rankings
Group Total*	Average Score**		Rank	Research Areas
209	23.2222		1	Energy sources for household use
202	22.4444		2	Power supply
193	21.4444		3	Renewable energy technologies
191	21.2222		4	Energy conservation and efficiency
190	21.1111		5	Use of natural gas
190	21.1111		5	Access to modern energy services in rural and urban areas
182	20.2222		7	Investment in the energy sector
179	19.8889		8	Electricity connection cost
178	19.7778		9	Energy infrastructure
176	19.5556		10	Petroleum and its products
173	19.2222		11	Coal for power generation
171	19		12	Power loss and inefficiencies
169	18.7778		13	Policies in the energy sector
168	18.6667		14	Local resources utilization in the energy sector
164	18.2222		15	Subsidies for energy projects
152	16.8889		16	Safety and environmental aspects of nuclear plant
151	16.7778		17	Biofuels
*N=9; **Max=25 - Min=5; Research Areas=17

## Sheet: Entrepreneur
ENTREPRENEUR Research Priority Rankings
Group Total*	Average Score**		Rank	Research Areas
179	22.375		1	Linkages, networks and collaborations
176	22		2	Entrepreneurship education / curriculum / skills
176	22		2	Technology transfer and innovation systems (clusters, incubators, science parks)
174	21.75		4	Entrepreneurship financing
173	21.625		5	Entrepreneurial competitiveness and internationalization
167	20.875		6	Intellectual property rights
165	20.625		7	Entrepreneurship legal framework
164	20.5		8	Product market research
161	20.125		9	Property and business formalization
158	19.75		10	Business environment and entrepreneurial incentives
156	19.5		11	Gender and entrepreneurship
146	18.25		12	Culture (individual, institutional and national levels)
145	18.125		13	Entrepreneurship infrastructure
140	17.5		14	Entrepreneurship management
139	17.375		15	Performance, risk and mitigation
137	17.125		16	Entrepreneurship ethics
*N=8; **Max=25 - Min=5; Research Areas=16

[truncated: 34 more sheets: Environment, Finance, Fire & Rescue, Fisheries, Foreign Affairs, Forestry, Gender, Health, Housing, Human Settlement, ICT, Immigration, Industry, Investment, Labour, Lands, Legal, Livestock, Mineral, PCCB …]
